# Supplementary material for: Efficacy of Serial Ultrasonographic Examinations in Predicting Return to Play in Agility Dogs with Shoulder Lameness
Source: Animals (Basel). 2021 Dec 30;12(1):78. doi: 10.3390/ani12010078 (PMC8749782; doi:10.3390/ani12010078)
Supplement: Supplementary file 1 [file animals-12-00078-s001.zip]

Archive with 1 entries (1 files):
- animals-1480602-supplementary.xlsx
