# Supplementary material for: Efficacy of Serial Ultrasonographic Examinations in Predicting Return to Play in Agility Dogs with Shoulder Lameness
Source: Animals (Basel). 2021 Dec 30;12(1):78. doi: 10.3390/ani12010078 (PMC8749782; doi:10.3390/ani12010078)
Supplement: Supplementary file 1 [file animals-12-00078-s001.zip › animals-1480602-supplementary.xlsx]

## Sheet: Sheet1
Case N.	Breed	Sex	Months	Lameness duration in weeks	Lameness degree	degree of lesion on US	Lesions first US right shoulder, time 0	Lesions first US left shoulder, time 0	Lameness degree after two months	degree of lesion on US	Degree of recovering	Lesions at 2-month US control, right shoulder	Lesions at 2-month US control, left shoulder	Lameness degree after four months	degree of lesion on US	Degree of recovering	Lesions at 4-month US control, right shoulder	Lesions at 4-month US control, left shoulder	Lameness degree after six months	degree of lesion on US	degree of recovering	Lesions at 6- month US control, right shoulder	Lesions at 6-month US control, left shoulder	Phone call 1 year after first US examination
1	Border Collie	FS	50	13 weeks	3rd	Severe	Shoulder effusion	Shoulder effusion	0	Moderate	GOOD	Resolved	Resolved	0	Mild	TOTAL	Resolved	Resolved	0	None	TOTAL	Resolved	Resolved	Good performance in racing competition, same as before the injury
							Biceps tendon sheath effusion	Biceps tendon sheath effusion				Resolved	Resolved				Resolved	Resolved				Resolved	Resolved	No lameness
							Biceps tendon diameter reduction					Biceps tendon diameter reduction: improved > 50%	Distended bicipital bursa				Resolved	Distended bicipital bursa				Resolved
							Ill-defines and thinned infraspinatus tendon					Ill-defines and thinned infraspinatus tendon: improved > 50%					Ill-defines and thinned infraspinatus tendon: improved > 90%					Resolved
2	Border Collie	M	32	21 weeks	2nd	Severe	Biceps tendon sheath effusion	Biceps tendon sheath effusion	0	Mild	GOOD	Resolved	Resolved	0	None	TOTAL	Resolved	Resolved	0	None	TOTAL	Resolved	Resolved	Better performance in racing competition than before the injury
							Biceps tendon diameter reduction	Thickened tendon sheath				Resolved	Thickened tendon sheath: improved > 50%				Resolved	Resolved				Resolved	Resolved	No lameness
							Mineralised biceps tendon sheath					Resolved					Resolved	Resolved				Resolved
							Adhesive capsulitis					Resolved					Resolved	Resolved				Resolved
							Ill-defines and thickened supraspinatus tendon					Ill-defines and thickened supraspinatus tendon: improved > 50%					Resolved	Resolved				Resolved
3	Border Collie	M	83	4 weeks	1st	Mild	Mineralised areas in the supraspinatus tendon	Within normal limits	0	Mild	GOOD	Mineralised areas in the supraspinatus tendon: not changed	Within normal limits	0	Minimal	TOTAL	Mineralised areas in the supraspinatus tendon: not changed	Within normal limits	0	Minimal	TOTAL	Mineralised areas in the supraspinatus tendon: not changed	Within normal limits	Good performance in racing competition, same as before the injury
							Ill-defines and thinned infraspinatus tendon					Ill-defines and thinned infraspinatus tendon: improved > 50%					Resolved					Resolved		No lameness
4	Shetland	F	47	8 weeks	2nd	Moderate	Muscle rupture	Within normal limits	0	Mild	GOOD	Muscle laceration: improved > 50%	Within normal limits	0	None	TOTAL	Resolved	Within normal limits	0	None	TOTAL	Resolved	Within normal limits	Better performance in racing competition than before the injury
																								No lameness
5	Border Collie	FS	75	26 weeks	2nd	Moderate	Within normal limits	Shoulder effusion	2nd	Moderate	INSUFFICIENT	Within normal limits	Shoulder effusion, not significantly improved				RETIRED	RETIRED				RETIRED	RETIRED	RETIRED
								Biceps tendon sheath effusion					Biceps tendon sheath effusion, not significantly improved
								Biceps tendon diameter reduction					Biceps tendon diameter reduction, not significantly improved
6	Border Collie	FS	63	30 weeks	2nd	Moderate	Ill-defines and thinned infraspinatus tendon	Within normal limits	0	Mild	GOOD	Ill-defines and thinned infraspinatus tendon: improved > 50%	Within normal limits	0	Minimal	TOTAL	Ill-defines and thinned infraspinatus tendon: improved > 90%	Within normal limits	0	None	TOTAL	Resolved	Within normal limits	Better performance in racing competition than before the injury
																								No lameness
7	Shetland	F	30	9 weeks	2nd	Severe	Within normal limits	Shoulder effusion	3rd	Severe	INSUFFICIENT	Within normal limits	Resolved shoulder effusion	0	Moderate	GOOD	Within normal limits	Resolved	0	Minimal	TOTAL	Within normal limits	Resolved	Good performance in racing competition, same as before the injury
								Biceps tendon sheath effusion					Reduced tendon sheath effusion: improved > 50%					Resolved					Resolved	No lameness
								Biceps tendon diameter reduction					Biceps tendon diameter reduction, not significantly improved					Resolved biceps tendon diameter reduction					Resolved
								Adhesive capsulitis					Adhesive capsulitis, not significantly improved					Resolved adhesive capsulitis					Resolved
								Ill-defines and thickened supraspinatus tendon					Ill-defines and thickened supraspinatus tendon, not significantly improved					Ill-defines and thickened supraspinatus tendon: improved > 90%					Ill-defines and thickened supraspinatus tendon: improved > 95%
																		Thickened biceps tendon sheath					Thickened biceps tendon sheath
8	Mongrel	MC	83	6 weeks	3rd	Moderate	Ill-defines and thickened supraspinatus tendon	Within normal limits	0	Moderate	GOOD	Ill-defines and thickened supraspinatus tendon: improved > 50%	Within normal limits	0			RETIRED	RETIRED				RETIRED	RETIRED	RETIRED
9	Australian Shepherd	FS	75	4 weeks	3rd	Severe	Within normal limits	Shoulder effusion	0	Mild	GOOD	Within normal limits	Resolved	0	Mild	TOTAL	Within normal limits	Resolved	0	Minimal	TOTAL	Within normal limits	Resolved	Good performance in racing competition, same as before the injury
								Biceps tendon sheath effusion					Resolved					Resolved					Resolved	No lameness
								Biceps tendon diameter reduction					Resolved					Resolved					Resolved
								Thickened biceps tendon sheath					Thickened biceps tendon sheath					Resolved					Resolved
													Mineralised biceps tendon sheath					Mineralised biceps tendon sheath					Mineralised biceps tendon sheath
																		Mildly distended Bicipital bursa					Resolved
10	Mongrel	M	83	10 weeks	3rd	Severe	Within normal limits	Shoulder effusion	0	Moderate	GOOD	Within normal limits	Resolved shoulder effusion	0	Mild	TOTAL	Within normal limits	Resolved	0	Minimal	TOTAL	Within normal limits	Resolved	Good performance in racing competition, same as before the injury
								Biceps tendon diameter reduction					Biceps tendon diameter reduction: improved < 50%					Biceps tendon diameter reduction: improved > 90%					Resolved	No lameness
								Mineralised biceps tendon sheath					Mineralised biceps tendon sheath					Mineralised biceps tendon sheath					Mineralised biceps tendon sheath
								Ill-defines and thickened supraspinatus tendon					Ill-defines and thickened supraspinatus tendon: improved > 50%					Resolved					Resolved
								Ill-defines and thinned infraspinatus tendon					Resolved ill define and thinned infraspinatus tendon					Resolved					Resolved
													Thickened biceps tendon sheath					Thickened biceps tendon sheath					Minimal thickened biceps tendon sheath
11	Australian Shepherd	FS	92	6 weeks	3rd	Severe	Within normal limits	Biceps tendon sheath effusion	0	Moderate	GOOD	Within normal limits	Resolved tendon sheath effusion	0	Minimal	TOTAL	Within normal limits	Resolved	0	Minimal	TOTAL	Within normal limits	Resolved	Good performance in racing competition, same as before the injury
								Biceps tendon diameter reduction					Biceps tendon diameter reduction: improved > 50%					Resolved					Resolved	No lameness
								Mineralised biceps tendon sheath					Mineralised biceps tendon sheath					Mineralised biceps tendon sheath					Mineralized biceps tendon sheath	Retired six months later, new dog in training
								Adhesive capsulitis					Resolved adhesive capsulitis					Resolved					Resolved
								Ill-defines and thickened supraspinatus tendon					Ill-defines and thickened supraspinatus tendon: improved > 50%					Resolved					Resolved
													Thickened biceps tendon sheath					Reduced thickening of the biceps tendon sheath					Resolved
12	Australian Shepherd	FS	42	9 weeks	3rd	Severe	Shoulder effusion	Within normal limits	0	Moderate	GOOD	Resolved	Within normal limits	0	Minimal	TOTAL	Resolved	Within normal limits	0	None	TOTAL	Resolved	Within normal limits	Better performance in racing competition than before the injury
							Biceps tendon sheath effusion					Reduced biceps tendon sheath effusion					Resolved					Resolved		No lameness
							Biceps tendon diameter reduction					Biceps tendon diameter reduction: improved > 50%					Biceps tendon diameter reduction: improved > 90%					Resolved
13	Australian Shepherd	M	66	9 weeks	3rd	Severe	Biceps tendon diameter reduction	Within normal limits	0	Moderate	GOOD	Biceps tendon diameter reduction: improved > 50%	Within normal limits	0	Minimal	TOTAL	Resolved	Within normal limits	0	None	TOTAL	Resolved	Within normal limits	Good performance in racing competition, same as before the injury
							Adhesive capsulitis					Adhesive capsulitis: improved > 50%					Resolved					Resolved		No lameness
							Ill-defines and thickened supraspinatus tendon					Ill-defines and thickened supraspinatus tendon: improved > 50%					Ill-defines and thickened supraspinatus tendon: improved > 90%					Resolved
14	Australian Shepherd	M	133	13 weeks	3rd	Severe	Biceps tendon sheath effusion	Biceps tendon sheath effusion	0	Moderate	GOOD	Resolved	Resolved	0	Mild	TOTAL	Resolved	Resolved	0	Minimal	TOTAL	Resolved	Resolved	Good performance in racing competition, same as before the injury
							Ill-defines and thickened supraspinatus tendon	Biceps tendon diameter reduction				Ill-defines and thickened supraspinatus tendon: improved > 50%	Biceps tendon diameter reduction: improved > 50%				Resolved	Biceps tendon diameter reduction: improved > 90%				Resolved	Resolved	No lameness
							Mineralisation of the supraspinatus tendon	Adhesive capsulitis				Mineralisation of the supraspinatus tendon	Adhesive capsulitis: improved > 50%				Mineralisation of the supraspinatus tendon	Resolved				Mineralization of the supraspinatus tendon	Resolved	Retired six months later, for the advanced age
								Ill-defines and thickened supraspinatus tendon					Ill-defines and thickened supraspinatus tendon: improved > 50%					Resolved					Resolved
								Thickened biceps tendon sheath					Thickened biceps tendon sheath					Thickened biceps tendon sheath					Resolved
													Mineralisation of the supraspinatus tendon					Mineralisation of the supraspinatus tendon					Mineralisation of the supraspinatus tendon
15	Mongrel	M	28	4 weeks	3rd	Severe	Within normal limits	Shoulder effusion	0	Moderate	GOOD	Within normal limits	Resolved	0	Minimal	TOTAL	Within normal limits	Resolved	0	Minimal	TOTAL	Within normal limits	Resolved	Better performance in racing competition than before the injury
								Biceps tendon sheath effusion					Resolved					Resolved					Resolved	No lameness
								Biceps tendon diameter reduction					Biceps tendon diameter reduction: improved > 50%					Resolved					Resolved
								Ill-defines and thickened supraspinatus tendon					Ill-defines and thickened supraspinatus tendon: improved > 50%					Ill-defines and thickened supraspinatus tendon: improved > 90%					Resolved
													Thickened biceps tendon sheath					Thickened biceps tendon sheath					Thickened biceps tendon sheath
16	Australian Shepherd	M	74	43 weeks	3rd	Severe	Biceps tendon sheath effusion	Within normal limits	0	Moderate	GOOD	Resolved	Within normal limits	0	Minimal	TOTAL	Resolved	Within normal limits	0	Minimal	TOTAL	Resolved	Within normal limits	Good performance in racing competition, same as before the injury
							Biceps tendon diameter reduction					Biceps tendon diameter reduction: improved > 50%					Biceps tendon diameter reduction: improved > 90%					Resolved		No lameness
							Adhesive capsulitis					Adhesive capsulitis: improved > 50%					Resolved					Resolved		Retired six months later, injured contralateral leg
							Ill-defines and thickened supraspinatus tendon					Ill-defines and thickened supraspinatus tendon: improved > 50%					Resolved					Resolved
												Thickened biceps tendon sheath					Resolved					Resolved
																	Mineralised biceps tendon sheath					Mineralised biceps tendon sheath
17	Border Collie	M	67	13 weeks	3rd	Severe	Shoulder effusion	Biceps tendon sheath effusion	0	Moderate	GOOD	Resolved	Resolved	0	Moderate	TOTAL	Resolved	Resolved	0	Minimal	TOTAL	Resolved	Resolved	Better performance in racing competition than before the injury
							Biceps tendon sheath effusion	Biceps tendon diameter reduction				Resolved	Biceps tendon diameter reduction: improved > 50%				Resolved	Biceps tendon diameter reduction: improved > 90%				Resolved	Resolved	No lameness
								Adhesive capsulitis				Ill-defines and thickened infraspinatus tendon	Adhesive capsulitis: improved > 50%				Better defined but still thickened infraspinatus tendon	Resolved				Better defined infraspinatus tendon	Resolved
								Ill-defines and thickened supraspinatus tendon					Ill-defines and thickened supraspinatus tendon: improved > 50%					Mildly thickened supraspinatus tendon: improved > 90%					Better defined supraspinatus tendon
								Ill-defines and thinned infraspinatus tendon					Resolved					Resolved					Resolved
18	Border Collie	M	115	34 weeks	2nd	Moderate	Within normal limits	Ill-defines and thinned infraspinatus tendon	0	Mild	GOOD	Within normal limits	Ill-defines and thinned infraspinatus tendon: improved > 50%	0	Minimal	TOTAL	Within normal limits	Ill-defines and thinned infraspinatus tendon: improved > 90%	0	Minimal	TOTAL	Within normal limits	Resolved	Good performance in racing competition, same as before the injury
								Muscle rupture					Muscle rupture: improved more > 50%					Muscle rupture: improved > 90%					Still visible area of precedent muscle rupture, nearly resolved	No lameness
19	Australian Shepherd	M	64	4 weeks	2nd	Moderate	Biceps tendon diameter reduction	Within normal limits	0	Mild	GOOD	Biceps tendon diameter reduction: improved > 50%	Within normal limits	0	Minimal	TOTAL	Resolved	Within normal limits	0	Minimal	TOTAL	Resolved	Within normal limits	Better performance in racing competition than before the injury
							Ill-defines and thickened supraspinatus tendon					Ill-defines and thickened supraspinatus tendon: improved > 50%					Resolved					Resolved		No lameness
																	Mineralised biceps tendon sheath					Minimally mineralised biceps tendon sheath
20	Border Collie	M	95	17 weeks	2nd	Moderate	Shoulder effusion	Within normal limits	2nd	Moderate	INSUFFICIENT	Shoulder effusion, not significantly improved	Within normal limits				RETIRED	RETIRED				RETIRED	RETIRED	RETIRED
							Biceps tendon sheath effusion					Biceps tendon sheath effusion, not significantly improved
							Biceps tendon diameter reduction					Biceps tendon diameter reduction, not significantly improved
21	Shetland	FS	59	4 weeks	2nd	Moderate	Within normal limits	Biceps tendon diameter reduction	0	Mild	GOOD	Within normal limits	Biceps tendon diameter reduction: improved > 50%	0	Minimal	TOTAL	Within normal limits	Biceps tendon diameter reduction: improved > 90%	0	None	TOTAL	Within normal limits	Resolved	Better performance in racing competition than before the injury
								Muscle rupture					Muscle rupture: improved > 50%					Muscle rupture: improved > 90%					Resolved	No lameness
22	Australian Shepherd	M	65	21 weeks	2nd	Moderate	Within normal limits	Biceps tendon sheath effusion	0	Mild	GOOD	Within normal limits	Biceps tendon sheath effusion: improved < 50%	0	Mild	GOOD	Within normal limits	Resolved	0	Minimal	TOTAL	Within normal limits	Resolved	Better performance in racing competition than before the injury
								Biceps tendon diameter reduction					Biceps tendon diameter reduction: improved < 50%					Biceps tendon diameter reduction: improved > 50%					Resolved	No lameness
																		Mineralised biceps tendon sheath					Minimally mineralised biceps tendon sheath
23	Border Collie	FS	97	5 weeks	3rd	Severe	Biceps tendon diameter reduction	Ill-defines and thickened supraspinatus tendon	0	Moderate	GOOD	Resolved	Resolved	0	Minimal	TOTAL	Resolved	Resolved	0	Minimal	TOTAL	Resolved	Resolved	Better performance in racing competition than before the injury
							Ill-defines and thickened supraspinatus tendon					Ill-defines and thickened supraspinatus tendon: improved > 50%					Resolved					Resolved		No lameness
							Ill-defines and thinned infraspinatus tendon					Ill-defines and thinned infraspinatus tendon: improved > 50%					Ill-defines and thinned infraspinatus tendon: improved > 90%					Ill-defines and thinned infraspinatus tendon: improved > 95%
24	Mongrel	F	45	10 weeks	3rd	Severe	Within normal limits	Biceps tendon diameter reduction	0	Moderate	GOOD	Within normal limits	Biceps tendon diameter reduction: improved > 50%	0	Moderate	TOTAL	Within normal limits	Resolved	0	Minimal	TOTAL	Within normal limits	Resolved	Better performance in racing competition than before the injury
								Ill-defines and thickened supraspinatus tendon					Ill-defines and thickened supraspinatus tendon: improved < 50%					Ill-defines and thickened supraspinatus tendon: improved > 90%					Ill-defines and thickened supraspinatus tendon: improved > 90%	No lameness
25	Border Collie	M	49	4 weeks	3rd	Severe	Shoulder effusion	Biceps tendon sheath effusion	3rd	Severe	INSUFFICIENT	Shoulder effusion, not significantly improved	Biceps tendon sheath effusion, not significantly improved				RETIRED	RETIRED				RETIRED	RETIRED	RETIRED
							Biceps tendon sheath effusion	Biceps tendon diameter reduction				Biceps tendon sheath effusion, not significantly improved	Biceps tendon diameter reduction: improved > 50%
							Biceps tendon diameter reduction					Biceps tendon diameter reduction, not significantly improved
26	Shetland	M	124	8 weeks	2nd	Moderate	Within normal limits	Ill-defines and thinned infraspinatus tendon	0	Mild	GOOD	Within normal limits	Ill-defines and thinned infraspinatus tendon: improved > 50%	0	Minimal	TOTAL	Within normal limits	Ill-defines and thinned infraspinatus tendon: improved > 90%	0	Minimal	TOTAL	Within normal limits	Resolved	Better performance in racing competition than before the injury
								Muscle rupture					Muscle rupture: improved > 50%					Muscle rupture: improved > 90%					Resolved muscle rupture	No lameness
27	Australian Shepherd	F	37	27 weeks	3rd	Severe	Biceps tendon diameter reduction	Within normal limits	0	Moderate	GOOD	Resolved	Within normal limits	0	Mild	TOTAL	Resolved	Within normal limits	0	Minimal	TOTAL	Resolved	Within normal limits	Better performance in racing competition than before the injury
							Ill-defines and thickened supraspinatus tendon					Ill-defines and thickened supraspinatus tendon: improved > 50%					Ill-defines and thickened supraspinatus tendon: improved > 90%					Resolved		No lameness
							Mineralisation of the supraspinatus tendon					Resolved					Resolved					Resolved
							Ill-defines and thinned infraspinatus tendon					Ill-defines and thinned infraspinatus tendon: improved > 50%					Ill-defines and thinned infraspinatus tendon: improved > 90%					Resolved
												Mineralised biceps tendon sheath					Mineralised biceps tendon sheath					Mineralised biceps tendon sheath
28	Border Collie	M	71	5 weeks	3rd	Severe	Within normal limits	Shoulder effusion	3rd	Moderate	GOOD	Within normal limits	Shoulder effusion: improved > 50%	0	Moderate	GOOD	Within normal limits	Resolved	0	Mild	TOTAL	Within normal limits	Resolved	Decreased performance in racing competition than before the injury
								Biceps tendon sheath effusion					Biceps tendon sheath effusion: : improved > 50%					Resolved					Resolved	Retired after 6 months
								Biceps tendon diameter reduction					Biceps tendon diameter reductio: : improved > 50%					Biceps tendon diameter reduction: improved > 50%					Biceps tendon diameter reduction: improved > 90%
29	Border Collie	M	30	4 weeks	1st	Mild	Ill-defines and thickened supraspinatus tendon	Within normal limits	0	Mild	GOOD	Ill-defines and thickened supraspinatus tendon: improved > 50%	Within normal limits	0	Minimal	TOTAL	Ill-defines and thickened supraspinatus tendon: improved > 90%	Within normal limits	0	Minimal	TOTAL	Ill-defines and thickened supraspinatus tendon: improved > 95%	Within normal limits	Good performance in racing competition, same as before the injury
																								No lameness
30	Mongrel	MN	71	5 weeks	2rd	Moderate	Within normal limits	Shoulder effusion	2nd	Moderate	INSUFFICIENT	Within normal limits	Shoulder effusion, not significantly improved				RETIRED	RETIRED				RETIRED	RETIRED	RETIRED
								Biceps tendon sheath effusion					Biceps tendon sheath effusion, not significantly improved
								Biceps tendon diameter reduction					Biceps tendon diameter reduction, not significantly improved
31	Border Collie	MN	95	16 weeks	3rd	Severe	Adhesive capsulitis	Within normal limits	0	Moderate	GOOD	Adhesive capsulitis: improved > 50%	Within normal limits	0	Mild	TOTAL	Resolved	Within normal limits	0	Minimal	TOTAL	Resolved	Within normal limits	Good performance in racing competition, same as before the injury
							Ill-defines and thickened supraspinatus tendon					Ill-defines and thickened supraspinatus tendon: improved > 50%					Ill-defines and thickened supraspinatus tendon: improved > 90%					Ill-defines and thickened supraspinatus tendon: improved > 95%		No lameness
32	Border Collie	MN	77	8 weeks	3rd	Severe	Biceps tendon sheath effusion	Within normal limits	3rd	Severe	INSUFFICIENT	Biceps tendon sheath effusion, not significantly improved	Within normal limits	0	Moderate	GOOD	Resolved	Within normal limits	0	Minimal	TOTAL	Resolved	Within normal limits	Good performance in racing competition, same as before the injury
							Biceps tendon diameter reduction					Biceps tendon diameter reduction, not significantly improved					Biceps tendon diameter reduction: improved > 50%					Resolved		No lameness
							Thickened biceps tendon sheath					Thickened biceps tendon sheath, not significantly improved					Thickened biceps tendon sheath, significantly improved					Thickened biceps tendon sheath, significantly improved
